# Supplementary material for: Sugar- and Intense-Sweetened Drinks in Australia: A Systematic Review on Cardiometabolic Risk
Source: Nutrients. 2017 Sep 28;9(10):1075. doi: 10.3390/nu9101075 (PMC5691692; doi:10.3390/nu9101075)
Supplement: Supplementary file 1 [file nutrients-09-01075-s001.zip]

Archive with 1 entries (1 files):
- nutrients-220956-supplementary.pdf
